# Supplementary material for: Population Genetics of the Blueberry Gall Midge, Dasineura oxycoccana (Diptera: Cecidomyiidae), on Blueberry and Cranberry and Testing Invasion Scenarios
Source: Insects. 2022 Sep 28;13(10):880. doi: 10.3390/insects13100880 (PMC9604482; doi:10.3390/insects13100880)
Supplement: Supplementary file 1 [file insects-13-00880-s001.zip]

Archive with 2 entries (2 files):
- Supplementary material 1 Figures S1-S4.pdf
- Supplementary material 2 Tables S1-S4.pdf
